# Supplementary material for: Nine genera of Eucnemidae (Coleoptera) new to Peru, with a key to Peruvian genera
Source: Biodivers Data J. 2015 Mar 11;(3):e4493. doi: 10.3897/BDJ.3.e4493 (PMC4366809; doi:10.3897/BDJ.3.e4493)
Supplement: XML Treatment for Fornax sp. 7 [file BDJ.3.e4493-treatment33.xml]

<!DOCTYPE tp:taxon-treatment
  PUBLIC "-//TaxonX//DTD Taxonomic Treatment Publishing DTD v0 20100105//EN" "tax-treatment-NSO.dtd">
<tp:taxon-treatment xmlns:tp="http://www.plazi.org/taxpub"><tp:treatment-meta><mixed-citation publication-type="journal"><person-group><name><surname>Vahtera</surname><given-names>Varpu</given-names></name><name><surname>Muona</surname><given-names>Jyrki</given-names></name><name><surname>Linna</surname><given-names>Ari</given-names></name><name><surname>Sääksjärvi</surname><given-names>Ilari E.</given-names></name></person-group><article-title>Nine genera of <tp:taxon-name><tp:taxon-name-part taxon-name-part-type="family">Eucnemidae</tp:taxon-name-part></tp:taxon-name> (<tp:taxon-name><tp:taxon-name-part taxon-name-part-type="order">Coleoptera</tp:taxon-name-part></tp:taxon-name>) new to Peru, with a key to Peruvian genera</article-title><source>Biodivers Data J</source><day>11</day><month>3</month><year>2015</year><volume>2015</volume><issue>3</issue><pub-id pub-id-type="doi">10.3897/BDJ.3.e4493</pub-id></mixed-citation></tp:treatment-meta><tp:nomenclature><tp:taxon-name><tp:taxon-name-part taxon-name-part-type="genus">Fornax</tp:taxon-name-part> <tp:taxon-name-part taxon-name-part-type="species">sp. 7</tp:taxon-name-part></tp:taxon-name></tp:nomenclature><tp:treatment-sec sec-type="materials"><title>Materials</title><list list-type="alpha-lower" list-content="occurrences"><list-item><p><bold>Type status:</bold> <named-content xmlns:xlink="http://www.w3.org/1999/xlink" content-type="dwc:typeStatus" xlink:type="simple">Other material</named-content>. <bold>Occurrence:</bold> individualCount: <named-content xmlns:xlink="http://www.w3.org/1999/xlink" content-type="dwc:individualCount" xlink:type="simple">1</named-content>; <bold>Taxon:</bold> higherClassification: <named-content xmlns:xlink="http://www.w3.org/1999/xlink" content-type="dwc:higherClassification" xlink:type="simple"><tp:taxon-name><tp:taxon-name-part taxon-name-part-type="order">Coleoptera</tp:taxon-name-part></tp:taxon-name>; <tp:taxon-name><tp:taxon-name-part taxon-name-part-type="family">Eucnemidae</tp:taxon-name-part></tp:taxon-name>; <tp:taxon-name><tp:taxon-name-part taxon-name-part-type="subfamily">Macraulacinae</tp:taxon-name-part></tp:taxon-name>; <tp:taxon-name>Macraulacini</tp:taxon-name></named-content>; genus: <named-content xmlns:xlink="http://www.w3.org/1999/xlink" content-type="dwc:genus" xlink:type="simple"><tp:taxon-name><tp:taxon-name-part taxon-name-part-type="genus">Fornax</tp:taxon-name-part></tp:taxon-name> Laporte, 1835</named-content>; <bold>Location:</bold> continent: <named-content xmlns:xlink="http://www.w3.org/1999/xlink" content-type="dwc:continent" xlink:type="simple">South America</named-content>; country: <named-content xmlns:xlink="http://www.w3.org/1999/xlink" content-type="dwc:country" xlink:type="simple">Peru</named-content>; county: <named-content xmlns:xlink="http://www.w3.org/1999/xlink" content-type="dwc:county" xlink:type="simple">Loreto</named-content>; municipality: <named-content xmlns:xlink="http://www.w3.org/1999/xlink" content-type="dwc:municipality" xlink:type="simple">Iquitos</named-content>; locality: <named-content xmlns:xlink="http://www.w3.org/1999/xlink" content-type="dwc:locality" xlink:type="simple">National Reserve of Allpahuayo Mishana (NRAM)</named-content></p></list-item></list></tp:treatment-sec><tp:treatment-sec sec-type="Notes"><title>Notes</title><p>An undescribed species was caught in a white-sand site (Suppl. material <xref ref-type="supplementary-material" rid="S1203636">2</xref>).</p></tp:treatment-sec><tp:treatment-sec><!--Section generated to contain objects referenced in tp:taxon-treatment.--><supplementary-material xmlns:xlink="http://www.w3.org/1999/xlink" id="S1203636" orientation="portrait" position="float" xlink:type="simple"><label>Supplementary material 2</label><caption><p>Eucnemid specimens by traps</p></caption><p>Data type: occurences</p><p>Brief description: Data showing the number of specimens / species collected by each trap.</p><p>File: oo_36842.xlsx</p><media xlink:href="biodiversity_data_journal-3-e4493-s002.xlsx" mimetype="Microsoft Excel Document" mime-subtype="xlsx" position="float" orientation="portrait" xlink:type="simple"/><attrib specific-use="authors">Vahtera, Muona, Linna, Sääksjärvi</attrib></supplementary-material></tp:treatment-sec></tp:taxon-treatment>
