# Supplementary material for: Nine genera of Eucnemidae (Coleoptera) new to Peru, with a key to Peruvian genera
Source: Biodivers Data J. 2015 Mar 11;(3):e4493. doi: 10.3897/BDJ.3.e4493 (PMC4366809; doi:10.3897/BDJ.3.e4493)
Supplement: XML Treatment for Maelodrus sp. 1 [file BDJ.3.e4493-treatment41.xml]

<!DOCTYPE tp:taxon-treatment
  PUBLIC "-//TaxonX//DTD Taxonomic Treatment Publishing DTD v0 20100105//EN" "tax-treatment-NSO.dtd">
<tp:taxon-treatment xmlns:tp="http://www.plazi.org/taxpub"><tp:treatment-meta><mixed-citation publication-type="journal"><person-group><name><surname>Vahtera</surname><given-names>Varpu</given-names></name><name><surname>Muona</surname><given-names>Jyrki</given-names></name><name><surname>Linna</surname><given-names>Ari</given-names></name><name><surname>Sääksjärvi</surname><given-names>Ilari E.</given-names></name></person-group><article-title>Nine genera of <tp:taxon-name><tp:taxon-name-part taxon-name-part-type="family">Eucnemidae</tp:taxon-name-part></tp:taxon-name> (<tp:taxon-name><tp:taxon-name-part taxon-name-part-type="order">Coleoptera</tp:taxon-name-part></tp:taxon-name>) new to Peru, with a key to Peruvian genera</article-title><source>Biodivers Data J</source><day>11</day><month>3</month><year>2015</year><volume>2015</volume><issue>3</issue><pub-id pub-id-type="doi">10.3897/BDJ.3.e4493</pub-id></mixed-citation></tp:treatment-meta><tp:nomenclature><tp:taxon-name><tp:taxon-name-part taxon-name-part-type="genus">Maelodrus</tp:taxon-name-part> <tp:taxon-name-part taxon-name-part-type="species">sp. 1</tp:taxon-name-part></tp:taxon-name></tp:nomenclature><tp:treatment-sec sec-type="materials"><title>Materials</title><list list-type="alpha-lower" list-content="occurrences"><list-item><p><bold>Type status:</bold> <named-content xmlns:xlink="http://www.w3.org/1999/xlink" content-type="dwc:typeStatus" xlink:type="simple">Other material</named-content>. <bold>Occurrence:</bold> individualCount: <named-content xmlns:xlink="http://www.w3.org/1999/xlink" content-type="dwc:individualCount" xlink:type="simple">1</named-content>; <bold>Taxon:</bold> higherClassification: <named-content xmlns:xlink="http://www.w3.org/1999/xlink" content-type="dwc:higherClassification" xlink:type="simple"><tp:taxon-name><tp:taxon-name-part taxon-name-part-type="order">Coleoptera</tp:taxon-name-part></tp:taxon-name>; <tp:taxon-name><tp:taxon-name-part taxon-name-part-type="family">Eucnemidae</tp:taxon-name-part></tp:taxon-name>; <tp:taxon-name><tp:taxon-name-part taxon-name-part-type="subfamily">Macraulacinae</tp:taxon-name-part></tp:taxon-name>; <tp:taxon-name>Macraulacini</tp:taxon-name></named-content>; genus: <named-content xmlns:xlink="http://www.w3.org/1999/xlink" content-type="dwc:genus" xlink:type="simple"><tp:taxon-name><tp:taxon-name-part taxon-name-part-type="genus">Maelodrus</tp:taxon-name-part></tp:taxon-name> Fleutiaux, 1928</named-content>; <bold>Location:</bold> continent: <named-content xmlns:xlink="http://www.w3.org/1999/xlink" content-type="dwc:continent" xlink:type="simple">South America</named-content>; country: <named-content xmlns:xlink="http://www.w3.org/1999/xlink" content-type="dwc:country" xlink:type="simple">Peru</named-content>; county: <named-content xmlns:xlink="http://www.w3.org/1999/xlink" content-type="dwc:county" xlink:type="simple">Loreto</named-content>; municipality: <named-content xmlns:xlink="http://www.w3.org/1999/xlink" content-type="dwc:municipality" xlink:type="simple">Iquitos</named-content>; locality: <named-content xmlns:xlink="http://www.w3.org/1999/xlink" content-type="dwc:locality" xlink:type="simple">National Reserve of Allpahuayo Mishana (NRAM)</named-content></p></list-item></list></tp:treatment-sec><tp:treatment-sec sec-type="Notes"><title>Notes</title><p>One individual caught in a white-sand site (Suppl. material <xref ref-type="supplementary-material" rid="S1203636">2</xref>). This genus was formerly known from the Western Pacific and Australian regions. The undescribed species found in our study exhibits all the diagnostic features of the genus: the antennae are slightly flattened, basally with faintly keeled antennomeres, the abdominal tip is deeply excavated, the lateral antennal grooves are somewhat removed from the lateral border of hypomera and become fainter caudad, and the dorsal vestiture is unevenly distributed, forming faint patterns.</p></tp:treatment-sec><tp:treatment-sec><!--Section generated to contain objects referenced in tp:taxon-treatment.--><supplementary-material xmlns:xlink="http://www.w3.org/1999/xlink" id="S1203636" orientation="portrait" position="float" xlink:type="simple"><label>Supplementary material 2</label><caption><p>Eucnemid specimens by traps</p></caption><p>Data type: occurences</p><p>Brief description: Data showing the number of specimens / species collected by each trap.</p><p>File: oo_36842.xlsx</p><media xlink:href="biodiversity_data_journal-3-e4493-s002.xlsx" mimetype="Microsoft Excel Document" mime-subtype="xlsx" position="float" orientation="portrait" xlink:type="simple"/><attrib specific-use="authors">Vahtera, Muona, Linna, Sääksjärvi</attrib></supplementary-material></tp:treatment-sec></tp:taxon-treatment>
